# Supplementary material for: Causal influence of muscle weakness on cardiometabolic diseases and osteoporosis
Source: Sci Rep. 2023 Nov 15;13:19974. doi: 10.1038/s41598-023-46837-y (PMC10651997; doi:10.1038/s41598-023-46837-y)
Supplement: Supplementary file 1 — Supplementary Tables. [file 41598_2023_46837_MOESM1_ESM.xlsx]

## Sheet: ST1
Supplementary Table 1. Summary statistics of the single-nucleotide polymorphisms associated with muscle weakness
SNP	Chromosome	Position	Effect alllele	Effect alllele frequency	Beta	SE	P value
rs12140813	1	227776827	T	0.1856	0.0511	0.0094	4.76e-08
rs958685	2	70703847	A	0.5142	-0.0428	0.0074	6.52e-09
rs7624084	3	141093285	T	0.5577	0.0428	0.0074	8.51e-09
rs13107325	4	103188709	T	0.0739	0.0897	0.0138	7.42e-11
rs34415150	6	32560477	A	0.822	-0.0833	0.0099	4.42e-17
rs10952289	7	150524681	T	0.6564	0.0435	0.0078	2.1e-08
rs11236213	11	74394369	A	0.3136	-0.0504	0.008	3.01e-10
rs34464763	12	15032860	A	0.3943	0.0544	0.0086	3.15e-10
rs3118903	13	51099577	A	0.2185	0.0575	0.0088	6.71e-11
rs2899611	15	58327347	T	0.4951	-0.0431	0.0074	6.01e-09
rs143459567	16	24600412	T	0.0386	0.1185	0.0189	3.41e-10
rs8061064	16	53912364	A	0.4627	0.0407	0.0074	3.55e-08
rs62102286	18	46592408	T	0.5641	0.0487	0.0074	5.49e-11
rs79723785	19	55818225	T	0.9835	-0.1674	0.0293	1.16e-08
rs143384	20	34025756	A	0.5912	0.0545	0.0075	4.47e-13

## Sheet: ST2
Supplementary Table 2. Summary statistics of the single-nucleotide polymorphisms associated with muscle weakness and outcomes
	Muscle weakness			Coronary artery disease			Heart failure			Atrial fibrillation			Type 2 diabetes			eBMD			Fracture
SNP	Beta	SE	P value	Beta	SE	P	Beta	SE	P	Beta	SE	P	Beta	SE	P	Beta	SE	P	Beta	SE	P
rs12140813	0.0511	0.0094	4.76e-08	-0.0079	0.0072	0.2756	0.0004	0.0101	0.9716	0.0014	0.0094	0.8803	-0.022	0.0097	0.021	-0.0144492	0.00233572	5.3e-09	-0.011906	0.008344	0.16
rs958685	-0.0428	0.0074	6.52e-09	-0.0101	0.0056	0.07192	0.0112	0.0078	0.1522	-0.0007	0.0071	0.9231	-0.0061	0.0075	0.42	-0.00724659	0.00183025	0.00023	0.000892	0.006543	0.9
rs7624084	0.0428	0.0074	8.51e-09	0.0086	0.0057	0.134	-0.0057	0.008	0.4724	-0.0233	0.0072	0.001163	0.036	0.0075	1.5e-06	0.0166014	0.00186313	2.2e-14	-0.004257	0.006601	0.49
rs13107325	0.0897	0.0138	7.42e-11	-0.0003	0.0112	0.9759	0.0701	0.017	3.971e-05	0.0003	0.0149	0.9856	0.0018	0.015	0.9	-0.0161637	0.00351879	2.5e-05	0.026685	0.012468	0.033
rs34415150	-0.0833	0.0099	4.42e-17	-0.0056	0.0083	0.4987	-0.0035	0.012	0.768	-0.0036	0.0115	0.7529	-0.087	0.012	2.5e-13	0.0098338	0.0023815	0.00019	-0.001918	0.008512	0.83
rs10952289	0.0435	0.0078	2.1e-08	0.0053	0.0059	0.3663	0.0282	0.0083	0.000703	0.0081	0.0076	0.286	-0.041	0.0078	1.4e-07	-0.00695477	0.0019308	0.0038	0.025765	0.006928	0.00018
rs11236213	-0.0504	0.008	3.01e-10	-0.0036	0.0062	0.5621	0.0003	0.0086	0.9732	0.0065	0.0081	0.421	-0.02	0.0081	0.015	-0.00501234	0.00199288	0.02	-0.008745	0.007083	0.25
*rs34464763	0.0544	0.0086	3.15e-10	0.0156	0.0058	0.006891	-0.0113	0.0079	0.1531	-0.0048	0.0075	0.5178	0.012	0.0076	0.12	-0.0158193	0.00188652	6.5e-16	0.033331	0.00668	5.8e-07
rs3118903	0.0575	0.0088	6.71e-11	0.0173	0.0071	0.01463	-0.0168	0.0094	0.07545	-0.0042	0.009	0.6387	0.02	0.009	0.027	0.0265165	0.00223937	6.8e-31	0.007796	0.007899	0.34
rs2899611	-0.0431	0.0074	6.01e-09	-0.0055	0.0057	0.3346	0.006	0.0079	0.4443	-0.0043	0.0072	0.5488	-0.0038	0.0075	0.61	0.00421123	0.00186302	0.022	-0.01011	0.006564	0.12
rs143459567	0.1185	0.0189	3.41e-10	-0.0025	0.0165	0.8803	0.0157	0.0207	0.449	0.0347	0.0221	0.1168	-0.0086	0.02	0.67	-0.00508279	0.00481253	0.77	0.003066	0.017007	0.8
rs8061064	0.0407	0.0074	3.55e-08	-0.0059	0.0057	0.2993	-0.0144	0.0078	0.0657	0.0045	0.0072	0.5302	-0.011	0.0075	0.13	-0.00817126	0.00185918	0.00032	0.001162	0.006571	0.79
rs62102286	0.0487	0.0074	5.49e-11	0.0027	0.0059	0.6401	-0.0151	0.0079	0.05633	-0.0118	0.0075	0.1155	-0.017	0.0075	0.023	0.00503637	0.00187726	0.018	-0.008205	0.006608	0.23
rs79723785	-0.1674	0.0293	1.16e-08	_	_	_	0.0123	0.0324	0.7044	0.0334	0.036	0.3523	0.053	0.03	0.083	-0.000342141	0.00756741	0.63	0.009827	0.026665	0.82
rs143384	0.0545	0.0075	4.47e-13	0.0026	0.0058	0.6512	-0.0162	0.0081	0.04743	-0.0289	0.0075	0.0001056	-0.0073	0.0076	0.34	0.00300717	0.00188989	0.33	0.003309	0.006664	0.62
*rs6488725 was used as a proxy for rs34464763 among all outcomes. No proxy was used for rs79723785 among coronary artery disease.
